# Supplementary material for: Combined exposure to non-antibiotic pharmaceutics and antibiotics in the gut synergistically promote the development of multi-drug-resistance in Escherichia coli
Source: Gut Microbes. 2022 Jan 11;14(1):2018901. doi: 10.1080/19490976.2021.2018901 (PMC8757474; doi:10.1080/19490976.2021.2018901)
Supplement: Supplemental Material [file KGMI_A_2018901_SM6769.zip]

Archive with 2 entries (1 files):
- supplementary/
- supplementary/supplemetary material..pdf
